# Supplementary material for: O-GlcNAcylation of the tumor suppressor LATS1 drives mitotic progression via PLK1
Source: J Biol Chem. 2025 Dec 1;302(1):110990. doi: 10.1016/j.jbc.2025.110990 (PMC12797046; doi:10.1016/j.jbc.2025.110990)
Supplement: Supporting Table S1 [file mmc1.xlsx]

## Sheet: PeptideGroups
Supplementary Table S1. O-GlcNAc peptides of LATS1 identified by ETD MS.
Sequence	Modifications (all possible sites)	modification sites	# PSMs	Master Protein Accessions	Positions in Master Proteins	Master Protein Descriptions	Charge (by Search Engine): Sequest HT	m/z [Da] (by Search Engine): Sequest HT	XCorr (by Search Engine): Sequest HT
NSLLPFANETNSSR	1xHexNAc [S2; S12]	S84 or S94 or S95	2	O95835	O95835 [83-96]	Serine/threonine-protein kinase LATS1 OS=Homo sapiens OX=9606 GN=LATS1 PE=1 SV=1	2	876.925	2.89
HGPPLGESVAYHSESPNSQTDVGRPLSGSGISAFVQAHPSNGQR	1xHexNAc [S13; S18]	S202 or S207(possible）	2	O95835	O95835 [190-233]	Serine/threonine-protein kinase LATS1 OS=Homo sapiens OX=9606 GN=LATS1 PE=1 SV=1	5	943.855	3.79
YSGNMEYVISR	1xHexNAc [S10]	S286	1	O95835	O95835 [277-287]	Serine/threonine-protein kinase LATS1 OS=Homo sapiens OX=9606 GN=LATS1 PE=1 SV=1	2	761.348	2.33
YSGNMEYVISR	1xOxidation [M5]; 1xHexNAc [S10]	S286	1	O95835	O95835 [277-287]	Serine/threonine-protein kinase LATS1 OS=Homo sapiens OX=9606 GN=LATS1 PE=1 SV=1	2	769.346	2.33
SNSFNNPLGNR	1xHexNAc [S1]	S462	1	O95835	O95835 [462-472]	Serine/threonine-protein kinase LATS1 OS=Homo sapiens OX=9606 GN=LATS1 PE=1 SV=1	2	711.834	2.38
ASHSANSQPSATTVTAITPAPIQQPVK	1xHexNAc [T12; T13]	T484 or T485	2	O95835	O95835 [473-499]	Serine/threonine-protein kinase LATS1 OS=Homo sapiens OX=9606 GN=LATS1 PE=1 SV=1	3	969.169	3.57
ASHSANSQPSATTVTAITPAPIQQPVK	2xHexNAc [S7; S10; T12; T13]	S479, S482, T484, T485 (2 sites out of these 4 sites)	3	O95835	O95835 [473-499]	Serine/threonine-protein kinase LATS1 OS=Homo sapiens OX=9606 GN=LATS1 PE=1 SV=1	3	1036.86	3.84
ASHSANSQPSATTVTAITPAPIQQPVK	3xHexNAc [S7; S10; T12; T13]	S479, S482, T484, T485 (3 sites out of these 4 sites)	3	O95835	O95835 [473-499]	Serine/threonine-protein kinase LATS1 OS=Homo sapiens OX=9606 GN=LATS1 PE=1 SV=1	4	828.668	3.15
